# Supplementary material for: A Comparison of Inertial Measurement Units and Overnight Videography to Assess Sleep Biomechanics
Source: Bioengineering (Basel). 2023 Mar 25;10(4):408. doi: 10.3390/bioengineering10040408 (PMC10136254; doi:10.3390/bioengineering10040408)
Supplement: Supplementary file 1 [file bioengineering-10-00408-s001.zip]

Archive with 1 entries (1 files):
- bioengineering-2271099-supplementary.pdf
